# Supplementary material for: Gallbladder Cancer Risk and Indigenous South American Mapuche Ancestry: Instrumental Variable Analysis Using Ancestry-Informative Markers
Source: Cancers (Basel). 2023 Aug 9;15(16):4033. doi: 10.3390/cancers15164033 (PMC10452561; doi:10.3390/cancers15164033)
Supplement: Supplementary file 1 [file cancers-15-04033-s001.zip]

Archive with 1 entries (1 files):
- cancers-2471665-supplementary.pdf
